# Supplementary material for: Metabolomic Profiling Reveals Social Hierarchy-Specific Metabolite Differences in Male Macrobrachium rosenbergii
Source: Animals (Basel). 2025 Jun 29;15(13):1917. doi: 10.3390/ani15131917 (PMC12249189; doi:10.3390/ani15131917)
Supplement: Supplementary file 1 [file animals-15-01917-s001.zip]

Archive with 7 entries (7 files):
- Figure S1.pdf
- Table S1.pdf
- Table S2.pdf
- Table S3-RE.pdf
- Table S4-RE.pdf
- Table S5-RE.pdf
- Table S6-RE.pdf
